# Supplementary material for: Zebrafish preserve global germline DNA methylation while sex-linked rDNA is amplified and demethylated during feminisation
Source: Nat Commun. 2019 Jul 16;10:3053. doi: 10.1038/s41467-019-10894-7 (PMC6635516; doi:10.1038/s41467-019-10894-7)
Supplement: Supplementary file 4 — Supplementary Data 1 [file 41467_2019_10894_MOESM4_ESM.xlsx]

## Sheet: Supplemenatary table 1
Supplementary Data 1. Low coverage bisulfite sequencing of zebrafish germinal cells and control somatic tissues.
The table lists the general sequencing statistics as well as the number of cytosine calls at either CG dinucleotides ('CG') or in other sequence contexts ('non-CG'), for germline cells or control cells, mapped against the Zebrafish genome assembly version 11 (GRCz11). Details of bioinformatic processing are provided in the Methods section. The frequency of non-CG methylation indicates the maximum…
Sample	Days post fertilisation	Type	Sex	Reads number	Mapping efficiency	Total unique mapped reads	Methylated CG calls	Unmethylated CG calls	Total CG calls	% CG Methylation	CG Methylation probes 10Mb	Methylated non-CG calls	Unmethylated non-CG calls	Total non-CG calls	Non-CG Methylation	Number of CG calls in repeated regions	% CG calls repeated regions	% CG Methylation repeated elements	% CG Methylation no-repeated elements
Zf_01d_Control_A	1	Control	Pooled	9519	0.382	3552	8450	1969	10419	81.1018	80.8926	556	86214	86770	0.640774	5407	52.8543	88.0705	73.0666
Zf_01d_Control_B	1	Control	Pooled	16245	0.488	7726	18373	4311	22684	80.9954	80.0268	934	187132	188066	0.496634	11960	54.1642	88.5975	72.0344
Zf_01d_Control_C	1	Control	Pooled	9294	0.568	5182	11847	2579	14426	82.1226	81.8339	728	127103	127831	0.569502	7792	55.1178	88.7645	73.8642
Zf_01d_GSC_A	1	Germline	Pooled	8506	0.53	4423	10366	1910	12276	84.4412	84.5721	687	106010	106697	0.643879	6513	54.0812	90.4953	77.4
Zf_01d_GSC_B	1	Germline	Pooled	8090	0.517	4105	9817	1768	11585	84.7389	85.4985	2333	95987	98320	2.37286	6172	54.398	91.518	77.3483
Zf_01d_GSC_C	1	Germline	Pooled	11333	0.402	4438	10733	2198	12931	83.0021	83.1792	1519	109836	111355	1.36411	7065	55.8851	89.7015	75.0807
Zf_02d_Control_A	2	Control	Pooled	47368	0.382	17643	38071	10709	48780	78.0463	77.3897	2952	406746	409698	0.720531	25916	54.2074	86.6013	67.9252
Zf_02d_Control_B	2	Control	Pooled	120147	0.505	59360	130221	34252	164473	79.1747	78.565	11554	1402122	1413676	0.817302	87972	54.6017	86.9476	69.7322
Zf_02d_Control_C	2	Control	Pooled	98849	0.462	44785	102896	26052	128948	79.7965	79.0079	8028	1051096	1059124	0.757985	69905	55.4489	87.2034	70.4788
Zf_02d_GSC_A	2	Germline	Pooled	55359	0.436	23611	54851	10888	65739	83.4375	83.2464	3916	544322	548238	0.714288	35127	54.5671	90.2658	75.428
Zf_02d_GSC_B	2	Germline	Pooled	17467	0.223	3816	9022	1726	10748	83.9412	82.9446	679	89440	90119	0.753448	5814	55.1404	89.767	77.0931
Zf_02d_GSC_C	2	Germline	Pooled	23504	0.488	11180	27856	5286	33142	84.0504	83.5222	2187	264097	266284	0.821304	18077	55.7846	90.6981	75.7805
Zf_04d_Control_A	4	Control	Pooled	61308	0.529	31679	69318	21183	90501	76.5936	76.2427	10392	765898	776290	1.33867	48593	54.9291	85.3391	65.8861
Zf_04d_Control_B	4	Control	Pooled	13270	0.541	7008	15979	4788	20767	76.9442	76.3943	2491	170788	173279	1.43757	11188	55.2058	85.1805	66.8319
Zf_04d_Control_C	4	Control	Pooled	16215	0.488	7698	17326	5922	23248	74.5268	73.8135	2425	175446	177871	1.36335	12443	54.8996	85.6002	60.9045
Zf_04d_GSC_A	4	Germline	Pooled	16335	0.496	7888	18687	4200	22887	81.649	81.8883	3664	189116	192780	1.90061	12620	56.43	88.8273	72.3336
Zf_04d_GSC_B	4	Germline	Pooled	7628	0.519	3846	9826	1998	11824	83.1022	82.3776	1090	95126	96216	1.13287	6430	56.0495	90.3503	73.9407
Zf_04d_GSC_C	4	Germline	Pooled	10412	0.486	4937	11230	3060	14290	78.5864	77.7083	2055	120189	122244	1.68106	7879	56.2023	87.1912	67.1987
Zf_07d_Control_A	7	Control	Pooled	20226	0.431	8503	18188	6093	24281	74.9063	74.168	1148	201757	202905	0.565782	12556	52.743	85.7862	62.5033
Zf_07d_Control_B	7	Control	Pooled	10500	0.461	4721	10048	3059	13107	76.6613	75.8773	542	113139	113681	0.476773	6851	53.2696	86.0639	65.7571
Zf_07d_Control_C	7	Control	Pooled	19694	0.305	5876	12032	3609	15641	76.926	75.7208	1001	144875	145876	0.686199	8526	55.6418	85.2099	66.1468
Zf_07d_GSC_A	7	Germline	Pooled	11929	0.421	4902	10304	3226	13530	76.1567	75.641	624	110166	110790	0.563228	7030	53.0046	86.4769	64.3571
Zf_07d_GSC_B	7	Germline	Pooled	21084	0.442	9087	19000	6026	25026	75.921	75.4065	1115	211375	212490	0.524731	12758	52.2291	86.5734	64.1767
Zf_07d_GSC_C	7	Germline	Pooled	12992	0.374	4737	9831	3144	12975	75.7688	75.3765	742	117417	118159	0.627967	6771	53.7509	86.0658	63.279
Zf_11d_Control_A	11	Control	Pooled	8582	0.47	3939	8564	2945	11509	74.4113	73.673	579	93567	94146	0.615002	6025	53.3516	84.7522	62.3766
Zf_11d_Control_B	11	Control	Pooled	12776	0.464	5779	12566	4006	16572	75.8267	74.7631	819	139471	140290	0.583791	8581	53.2188	85.4795	64.6152
Zf_11d_Control_C	11	Control	Pooled	13050	0.493	6299	13976	3702	17678	79.0587	78.8706	3476	145776	149252	2.32895	9673	55.8584	87.4702	68.5243
Zf_11d_GSC_A	11	Germline	Pooled	9302	0.481	4372	10465	2103	12568	83.267	83.6301	676	107315	107991	0.625978	6806	55.2211	90.5574	74.7056
Zf_11d_GSC_B	11	Germline	Pooled	32277	0.512	16157	34423	9798	44221	77.8431	77.3258	7910	371515	379425	2.08473	23754	55.009	86.595	66.8194
Zf_11d_GSC_C	11	Germline	Pooled	7903	0.462	3566	8417	1818	10235	82.2374	82.4649	564	85359	85923	0.656402	5464	54.5636	91.036	71.5165
Zf_14d_Control_A	14	Control	Pooled	18861	0.296	5456	11094	3548	14642	75.7683	75.3554	868	133863	134731	0.644247	7608	52.8554	84.7889	65.3642
Zf_14d_Control_B	14	Control	Pooled	27277	0.372	9892	20349	6491	26840	75.8159	75.1938	1642	246653	248295	0.66131	14528	55.497	83.6094	65.7494
Zf_14d_Control_C	14	Control	Pooled	20799	0.508	10310	20812	6297	27109	76.7716	76.1989	1582	256718	258300	0.612466	14648	55.1818	83.8827	67.9331
Zf_14d_GSC_A	14	Germline	Pooled	23263	0.138	3133	6875	1856	8731	78.7424	78.2003	523	76567	77090	0.678428	4772	56.016	86.5615	69.0686
Zf_14d_GSC_B	14	Germline	Pooled	17847	0.35	6117	12455	4052	16507	75.4528	75.07	1003	148756	149759	0.669743	8739	53.9811	84.3333	64.7919
Zf_14d_GSC_C	14	Germline	Pooled	9600	0.396	3711	7710	2404	10114	76.231	75.5005	797	90671	91468	0.871343	5458	55.2373	85.3033	64.391
Zf_21d_Control_A	21	Control	Pooled	15471	0.549	8255	19118	5762	24880	76.8408	75.8914	3751	184676	188427	1.99069	13223	54.4403	87.1608	64.54
Zf_21d_Control_B	21	Control	Pooled	9499	0.512	4735	10752	3547	14299	75.1941	74.0195	2394	105956	108350	2.20951	7538	53.9469	87.2645	60.8858
Zf_21d_Control_C	21	Control	Pooled	35088	0.533	18190	41152	11738	52890	77.8068	76.9128	3263	460765	464028	0.70319	28726	55.6231	87.0981	66.0522
Zf_21d_GSC_A	21	Germline	Pooled	16059	0.28	4402	9714	2883	12597	77.1136	76.4137	1913	105699	107612	1.77768	6637	53.654	86.5301	66.1608
Zf_21d_GSC_B	21	Germline	Pooled	12637	0.494	6077	14181	3662	17843	79.4765	79.6009	3193	137702	140895	2.26623	9516	54.4518	88.5976	68.2412
Zf_21d_GSC_C	21	Germline	Pooled	22388	0.497	10807	24534	7351	31885	76.9453	76.2441	2066	273174	275240	0.750618	17110	54.9913	87.8832	63.3564
Zf_25d_Control_A	25	Control	Pooled	12325	0.513	6152	14215	4492	18707	75.9876	75.7257	992	140473	141465	0.701234	10032	55.1815	86.1464	63.0707
Zf_25d_Control_B	25	Control	Pooled	24959	0.478	11629	25657	7732	33389	76.8427	76.4065	1731	285874	287605	0.601867	17885	54.8115	86.0192	65.2478
Zf_25d_Control_C	25	Control	Pooled	20562	0.544	10898	24879	7654	32533	76.4731	76.5167	1811	262011	263822	0.686448	16883	53.0979	85.8815	65.5838
Zf_25d_GSC_A	25	Germline	Pooled	37621	0.513	18840	41796	13184	54980	76.0204	75.8277	2698	450798	453496	0.594934	28745	53.6017	86.1071	65.313
Zf_25d_GSC_B	25	Germline	Pooled	17870	0.532	9275	20386	6494	26880	75.8408	75.5081	1287	228111	229398	0.561034	14051	53.3042	86.8684	63.7893
Zf_25d_GSC_C	25	Germline	Pooled	12651	0.531	6576	13725	4085	17810	77.0634	77.1082	1686	158312	159998	1.05376	9766	56.2298	85.9717	65.6538
Zf_28d_Control_A	28	Control	Pooled	8416	0.517	4235	9913	2709	12622	78.5375	78.2333	2066	103508	105574	1.95692	6867	55.8701	87.8227	66.9248
Zf_28d_Control_B	28	Control	Pooled	21206	0.521	10749	23732	7179	30911	76.7753	75.8398	1591	258533	260124	0.611631	15882	52.6888	86.236	65.9912
Zf_28d_Control_C	28	Control	Pooled	15105	0.463	6819	14805	4801	19606	75.5126	75.1012	2796	162421	165217	1.69232	10013	52.3255	87.5612	62.0259
Zf_28d_GSC_A	28	Germline	Pooled	44116	0.529	22722	51701	20778	72479	71.3324	76.0272	3160	569837	572997	0.551486	39754	55.9695	86.5477	65.3233
Zf_28d_GSC_B	28	Germline	Pooled	10812	0.324	3413	8066	2720	10786	74.7821	79.5763	2036	82272	84308	2.41495	5900	55.9295	88.7199	68.9423
Zf_28d_GSC_C	28	Germline	Pooled	28007	0.228	6235	14036	6749	20785	67.5295	75.943	1510	148083	149593	1.00941	11490	56.7912	87.0431	64.1918
Zf_28d_GSC_D	28	Germline	Pooled	9347	0.386	3535	8027	3488	11515	69.7091	77.8007	1224	84340	85564	1.43051	6390	56.6238	87.1172	67.5676
Zf_28d_GSC_E	28	Germline	Pooled	23450	0.492	11246	24538	18025	42563	57.651	78.5146	4348	273316	277664	1.56592	25171	60.3173	88.6128	68.4753
Zf_35d_F_Control_A	35	Control	Female	23321	0.554	12656	25438	8049	33487	75.9638	75.2623	2051	302853	304904	0.672671	17760	54.1216	85.3058	64.7689
Zf_35d_F_Control_B	35	Control	Female	12714	0.536	6659	14215	4045	18260	77.8478	76.8185	1136	157161	158297	0.717638	9564	53.3408	87.1881	67.093
Zf_35d_F_Control_C	35	Control	Female	19667	0.412	7911	17155	5023	22178	77.3514	76.8592	1007	182781	183788	0.547914	11795	54.4502	86.3988	66.1397
Zf_35d_F_GSC_A	35	Germline	Female	58563	0.537	30761	69102	20883	89985	76.7928	81.6996	5726	720497	726223	0.788463	48463	54.9517	89.5012	74.9947
Zf_35d_F_GSC_B	35	Germline	Female	54057	0.513	27049	59945	16095	76040	78.8335	78.3869	4565	668730	673295	0.678009	41283	55.5514	87.0535	69.657
Zf_35d_F_GSC_C	35	Germline	Female	8756	0.454	3880	8576	2578	11154	76.8872	76.3162	663	93786	94449	0.701966	5917	54.7414	86.1097	66.5168
Zf_35d_M_Control_A	35	Control	Male	13172	0.556	7163	14791	4433	19224	76.9403	76.617	1256	170384	171640	0.731764	10200	54.3044	86.3453	65.5908
Zf_35d_M_Control_B	35	Control	Male	27873	0.496	13509	29756	9197	38953	76.3895	76.0638	1893	314457	316350	0.598388	20081	52.8364	85.5818	66.1396
Zf_35d_M_Control_C	35	Control	Male	24952	0.543	13241	28517	7628	36145	78.8961	78.4732	12648	304910	317558	3.98289	19039	53.9486	87.6374	68.41
Zf_35d_M_GSC_A	35	Germline	Male	16868	0.554	9136	20677	3440	24117	85.7362	85.6369	1609	219250	220859	0.728519	12871	54.4297	90.8709	79.5952
Zf_35d_M_GSC_B	35	Germline	Male	9588	0.493	4610	10227	1890	12117	84.4021	83.5245	1836	108467	110303	1.66451	6444	54.4257	90.6411	77.2795
Zf_35d_M_GSC_C	35	Germline	Male	11646	0.369	4195	9035	3080	12115	74.577	74.6957	857	101491	102348	0.837339	6245	52.8118	84.551	63.5484
Zf_40d_F_Control_A	40	Control	Female	25056	0.522	12711	29852	9493	39345	75.8724	74.8598	1781	304119	305900	0.582216	20562	53.8089	86.5952	62.9163
Zf_40d_F_Control_B	40	Control	Female	10669	0.425	4408	10057	3222	13279	75.7361	75.938	603	105111	105714	0.570407	6858	52.827	86.2573	63.7138
Zf_40d_F_Control_C	40	Control	Female	15444	0.479	7203	14972	4892	19864	75.3725	74.5454	1686	177078	178764	0.943143	10471	54.2848	85.0177	63.5632
Zf_40d_F_GSC_A	40	Germline	Female	32487	0.477	15151	29203	49675	78878	37.023	80.4768	1867	379585	381452	0.489446	47253	60.4939	89.4977	72.7148
Zf_40d_F_GSC_B	40	Germline	Female	8460	0.469	3880	8496	5454	13950	60.9032	75.2632	563	94011	94574	0.595301	7642	55.7647	87.0769	64.0404
Zf_40d_F_GSC_C	40	Germline	Female	8740	0.452	3845	8608	8287	16895	50.95	80.0473	535	95048	95583	0.559723	9841	59.2439	89.6064	71.1886
Zf_40d_M_Control_A	40	Control	Male	37820	0.556	20534	45756	15139	60895	75.1392	74.7309	2789	497510	500299	0.557467	32675	54.81	85.667	62.2409
Zf_40d_M_Control_B	40	Control	Male	22774	0.65	14540	28198	9630	37828	74.5427	73.7468	1948	341784	343732	0.566721	19056	51.3003	84.2045	64.0685
Zf_40d_M_Control_C	40	Control	Male	10684	0.445	4605	11174	3309	14483	77.1525	76.5744	616	105595	106211	0.579978	7937	56.2549	86.3109	65.0203
Zf_40d_M_GSC_A	40	Germline	Male	24902	0.515	12515	29576	7359	36935	80.0758	80.435	1900	307085	308985	0.614917	19727	54.5352	89.4851	70.3649
Zf_40d_M_GSC_B	40	Germline	Male	8094	0.457	3603	8223	4652	12875	63.868	82.398	594	87726	88320	0.672554	7296	57.6076	90.6029	73.9769
Zf_40d_M_GSC_C	40	Germline	Male	14671	0.5	7134	15572	4860	20432	76.2138	76.2522	1503	174706	176209	0.852964	10777	54.2813	86.9577	64.6606
Zf_45d_F_Control_A	45	Control	Female	22449	0.453	9976	20960	6833	27793	75.4147	74.9959	1522	229216	230738	0.659623	15132	55.392	84.46	64.1571
Zf_45d_F_Control_B	45	Control	Female	18464	0.451	8147	18481	5142	23623	78.2331	77.7181	1256	186943	188199	0.667379	12717	54.8194	87.196	67.2851
Zf_45d_F_Control_C	45	Control	Female	11221	0.488	5359	10936	3803	14739	74.1977	73.8213	872	128642	129514	0.673286	7519	52.4301	84.6933	62.0963
Zf_45d_F_GSC_A_	45	Germline	Female	9925	0.501	4849	11183	3974	15157	73.7811	81.128	807	109439	110246	0.731999	8184	55.2637	88.9856	73.6596
Zf_45d_F_GSC_B	45	Germline	Female	8444	0.379	3128	6395	3931	10326	61.931	79.3988	715	76375	77090	0.927487	6071	59.6893	88.3117	72.8655
Zf_45d_F_GSC_C	45	Germline	Female	14563	0.445	6329	13848	4000	17848	77.5885	82.7808	893	152467	153360	0.58229	9981	57.2075	90.1105	76.8128
Zf_45d_M_Control_A	45	Control	Male	21492	0.528	11082	23823	6979	30802	77.3424	76.4947	1713	262885	264598	0.647397	16851	55.9406	85.9303	66.2849
Zf_45d_M_Control_B	45	Control	Male	16229	0.437	6936	13386	4757	18143	73.7805	73.051	984	160484	161468	0.609409	9525	53.4512	83.4789	62.2785
Zf_45d_M_Control_C	45	Control	Male	26854	0.347	9131	19083	6260	25343	75.2989	75.1314	1315	217596	218911	0.600701	13188	52.949	84.9366	64.3936
Zf_45d_M_GSC_A	45	Germline	Male	14181	0.538	7476	16533	3763	20296	81.4594	82.1729	1530	180793	182323	0.83917	10813	54.1924	90.096	76.1777
Zf_45d_M_GSC_B	45	Germline	Male	29543	0.448	12987	27046	8151	35197	76.8418	76.1381	1829	295678	297507	0.614775	18802	54.4008	85.3934	66.5292
Zf_45d_M_GSC_C	45	Germline	Male	26019	0.463	11754	23950	6107	30057	79.6819	79.0943	1798	279300	281098	0.639635	15568	52.9776	88.2504	69.9239
Zf_50d_F_Control_A	50	Control	Female	18601	0.312	5675	12165	4110	16275	74.7465	73.6232	914	127622	128536	0.711085	8583	54.0661	85.6344	62.3174
Zf_50d_F_Control_B	50	Control	Female	12013	0.508	5983	12783	4081	16864	75.8005	75.1431	845	134449	135294	0.624566	9116	55.1215	84.5594	64.7361
Zf_50d_F_Control_C	50	Control	Female	34886	0.558	19054	40501	11682	52183	77.6134	77.3888	2512	460951	463463	0.542007	27688	54.0845	86.8439	66.7844
Zf_50d_F_GSC_A	50	Germline	Female	26046	0.501	12746	28342	8607	36949	76.7057	77.9638	1642	269672	271314	0.605203	19809	54.8422	86.6635	69.544
Zf_50d_F_GSC_B	50	Germline	Female	36974	0.406	14669	29521	15349	44870	65.7923	78.3051	1778	335472	337250	0.527205	25233	57.3321	88.7359	69.3924
Zf_50d_F_GSC_C	50	Germline	Female	39853	0.474	18425	38228	12186	50414	75.8281	74.9949	2515	425454	427969	0.587659	26778	54.5121	85.0573	64.6766
Zf_50d_M_Control_A	50	Control	Male	36513	0.543	19334	40512	14614	55126	73.4898	72.5068	2603	459826	462429	0.562897	29058	54.0212	83.712	61.2203
Zf_50d_M_Control_B	50	Control	Male	43693	0.553	23692	52985	14675	67660	78.3107	77.5793	3115	537957	541072	0.575709	35966	54.2008	86.8525	68.0125
Zf_50d_M_Control_C	50	Control	Male	53272	0.567	29565	60993	18135	79128	77.0814	76.5262	3827	705866	709693	0.539247	42184	54.5259	85.9072	66.4307
Zf_50d_M_GSC_A	50	Germline	Male	35579	0.544	18977	40130	12523	52653	76.216	75.7432	2908	449298	452206	0.64307	27815	53.7883	85.5687	65.2209
Zf_50d_M_GSC_B	50	Germline	Male	27935	0.516	14102	30083	8842	38925	77.2845	76.714	1882	340075	341957	0.550362	20322	53.4087	85.193	68.0303
Zf_50d_M_GSC_C	50	Germline	Male	27238	0.55	14653	30025	10411	40436	74.2531	75.9391	2141	351872	354013	0.60478	21875	55.0841	86.4085	65.6013
Zf_70d_F_Control_A	70	Control	Female	25121	0.515	12661	28207	6331	34538	81.6695	80.8024	3654	282735	286389	1.27589	18444	54.4456	88.457	73.4523
Zf_70d_F_Control_B	70	Control	Female	76594	0.527	39493	84278	21807	106085	79.4438	79.0661	8968	916612	925580	0.968906	55768	53.5654	87.7779	69.8
Zf_70d_F_Control_C	70	Control	Female	21384	0.524	10919	22727	6150	28877	78.7028	78.1839	2459	257828	260287	0.944726	15222	54.2036	86.2617	69.6758
Zf_70d_F_GSC_A	70	Germline	Female	32779	0.516	16527	33694	10810	44504	75.71	75.1036	2273	390133	392406	0.579247	24132	55.3918	85.2335	64.8375
Zf_70d_F_GSC_B	70	Germline	Female	16526	0.492	7970	17024	5178	22202	76.6778	76.0065	1213	182634	183847	0.659788	11964	55.0195	86.1458	65.0908
Zf_70d_F_GSC_C	70	Germline	Female	11695	0.427	4864	9828	3122	12950	75.8919	75.8284	724	114404	115128	0.628865	6809	53.8516	86.1997	66.0488
Zf_70d_M_Control_A	70	Control	Male	17304	0.568	9646	20567	6063	26630	77.2324	76.9152	1617	229115	230732	0.700813	13875	53.3367	85.3189	67.6744
Zf_70d_M_Control_B	70	Control	Male	8401	0.471	3847	9158	2836	11994	76.3548	75.5746	656	87227	87883	0.746447	6276	53.8481	85.248	65.7557
Zf_70d_M_Control_C	70	Control	Male	9789	0.603	5785	11419	3587	15006	76.0962	75.7089	672	136961	137633	0.488255	7964	54.1916	85.2712	64.9733
Zf_70d_M_GSC_A	70	Germline	Male	21706	0.516	10920	22137	6952	29089	76.1009	75.6774	1551	260404	261955	0.592086	15747	55.3536	84.536	65.343
Zf_70d_M_GSC_B	70	Germline	Male	49317	0.526	25307	51731	14714	66445	77.8554	76.9921	3594	604214	607808	0.591305	35382	54.5614	85.9776	67.8829
Zf_70d_M_GSC_C	70	Germline	Male	44522	0.523	22662	48198	11893	60091	80.2084	79.8614	3226	535233	538459	0.599117	31449	53.7232	87.7436	71.3741
