# Supplementary material for: Zebrafish preserve global germline DNA methylation while sex-linked rDNA is amplified and demethylated during feminisation
Source: Nat Commun. 2019 Jul 16;10:3053. doi: 10.1038/s41467-019-10894-7 (PMC6635516; doi:10.1038/s41467-019-10894-7)
Supplement: Supplementary file 5 — Supplementary Data 2 [file 41467_2019_10894_MOESM5_ESM.xlsx]

## Sheet: Supplementary table 2
Supplementary Data 2. Conversion sex-linked SNPs Zv9 to GRCz11.
Conversion of genome coordinates from published zebrafish sex-linked SNPs (Wilson et al, 2014) between Zv9 and GRCz11. Only results located on chromosome 4 are shown.
Coordinates Zv9	Coordinates GRCz11
chr14:37865826	chr4:78068384
chr14:37865833	chr4:78068391
chr14:37865839	chr4:78068397
chr14:37865840	chr4:78068398
chr14:37865842	chr4:78068400
chr14:37865863	chr4:78068421
chr14:37865884	chr4:78068442
chr14:37865884	chr4:78068442
chr14:37865888	chr4:78068446
chr14:37865888	chr4:78068446
chr14:37865893	chr4:78068451
chr14:37865894	chr4:78068452
chr14:37865907	chr4:78068465
chr14:37868400	chr4:78043429
chr14:37868401	chr4:78043430
chr14:37868402	chr4:78043431
chr14:37872379	chr4:78047408
chr14:37872402	chr4:78047431
chr14:37872406	chr4:78047435
chr14:37872407	chr4:78047436
chr14:37872408	chr4:78047437
chr14:37879724	chr4:78039666
chr14:37907092	chr4:78025465
chr4:60613873	chr4:76571736
chr4:60623842	chr4:76581705
chr4:60623846	chr4:76581709
chr4:60623899	chr4:76581762
chr4:60630194	chr4:76588057
chr4:60630236	chr4:76588099
chr4:60630269	chr4:76588132
chr4:60978058	chr4:77035595
chr4:61023047	chr4:77080584
chr4:61023085	chr4:77080622
chr4:61074278	chr4:77067743
chr4:61074278	chr4:77067743
chr4:61074287	chr4:77067752
chr4:61074287	chr4:77067752
chr4:61074290	chr4:77067755
chr4:61074290	chr4:77067755
chr4:61074320	chr4:77067788
chr4:61118837	chr4:77108291
chr4:61118843	chr4:77108297
chr4:61118876	chr4:77108330
chr4:61155579	chr4:77145033
chr4:61159046	chr4:77148500
chr4:61159138	chr4:77148592
chr4:61234225	chr4:77223679
chr4:61234275	chr4:77223729
chr4:61234359	chr4:77223813
chr4:61234367	chr4:77223821
chr4:61243382	chr4:77232836
chr4:61243382	chr4:77232836
chr4:61243433	chr4:77232887
chr4:61243434	chr4:77232888
chr4:61243435	chr4:77232889
chr4:61243442	chr4:77232896
chr4:61243443	chr4:77232897
chr4:61243453	chr4:77232907
chr4:61243453	chr4:77232907
chr4:61252705	chr4:77242159
chr4:61369074	chr4:77630705
chr4:61369130	chr4:77630761
chr4:61374943	chr4:77636574
chr4:61374955	chr4:77636586
chr4:61374957	chr4:77636588
chr4:61406381	chr4:77668012
chr4:61422843	chr4:77684474
chr4:61422849	chr4:77684480
chr4:61422851	chr4:77684482
chr4:61422855	chr4:77684486
chr4:61422857	chr4:77684488
chr4:61422858	chr4:77684489
chr4:61483433	chr4:75973487
chr4:61922622	chr4:76412654
chr4:61922647	chr4:76412679
chr4:61956793	chr4:76446825
chr4:61956803	chr4:76446835
chr4:61956836	chr4:76446868
chr4:61991165	chr4:77907099
chr4:61991173	chr4:77907107
chr4:61994264	chr4:77910201
chr4:62028589	chr4:77944418
chr4:62055521	chr4:77971350
chr4:62055521	chr4:77971350
chr4:62055876	chr4:77971705
chr4:62060103	chr4:77975932
chr4:62060104	chr4:77975933
chr4:62060741	chr4:77976570
chr4:62060748	chr4:77976577
chr4:62060758	chr4:77976587
chr4:62060809	chr4:77976638
chr4:62079844	chr4:77995673
Zv9_scaffold3545:143394	chr4:75452232
Zv9_scaffold3545:143398	chr4:75452236
