# Supplementary material for: Zebrafish preserve global germline DNA methylation while sex-linked rDNA is amplified and demethylated during feminisation
Source: Nat Commun. 2019 Jul 16;10:3053. doi: 10.1038/s41467-019-10894-7 (PMC6635516; doi:10.1038/s41467-019-10894-7)
Supplement: Supplementary file 6 — Supplementary Data 3 [file 41467_2019_10894_MOESM6_ESM.xlsx]

## Sheet: Supplementary table S3
Supplementary Data 3. Amplification and methylation of fem-rDNA.
Amplification and methylation of fem-rDNA. Total number of reads mapping to GRCz11 is indicated in column E (Total unique mapped reads), as is the number mapping to fem-rDNA, column F(chr4:77,549,891-77,567,278). CG calls originating from those reads are shown in columns I-J.
Sample	Days post fertilisation	Type	Sex	Total unique mapped reads	# reads fem-rDNA	% reads fem-rDNA	Total CG calls	Number of CG calls fem-rDNA	% CG calls fem-rDNA	% CG methylation fem-rDNA
Zf_01d_Control_A	1	Control	Pooled	3552	1	0.0281532	10230	17	0.166178	88.2353
Zf_01d_Control_B	1	Control	Pooled	7726	2	0.0258866	22081	29	0.131335	44.8276
Zf_01d_Control_C	1	Control	Pooled	5182	4	0.0771903	14137	50	0.353682	56
Zf_01d_GSC_A	1	Germline	Pooled	4423	4	0.0904364	12043	62	0.514822	37.0968
Zf_01d_GSC_B	1	Germline	Pooled	4105	1	0.0243605	11346	6	0.0528821	0
Zf_01d_GSC_C	1	Germline	Pooled	4438	4	0.0901307	12642	67	0.529979	38.806
Zf_02d_Control_A	2	Control	Pooled	17643	9	0.0510117	47809	116	0.242632	62.069
Zf_02d_Control_B	2	Control	Pooled	59360	12	0.0202156	161116	166	0.103031	69.8795
Zf_02d_Control_C	2	Control	Pooled	44785	10	0.0223289	126071	94	0.0745612	75.5319
Zf_02d_GSC_A	2	Germline	Pooled	23611	13	0.0550591	64374	149	0.23146	44.9664
Zf_02d_GSC_B	2	Germline	Pooled	3816	3	0.0786164	10544	43	0.407815	32.5581
Zf_02d_GSC_C	2	Germline	Pooled	11180	5	0.0447227	32405	69	0.21293	53.6232
Zf_04d_Control_A	4	Control	Pooled	31679	15	0.04735	88465	190	0.214774	72.1053
Zf_04d_Control_B	4	Control	Pooled	7008	2	0.0285388	20266	27	0.133228	44.4444
Zf_04d_Control_C	4	Control	Pooled	7698	6	0.0779423	22665	76	0.335319	60.5263
Zf_04d_GSC_A	4	Germline	Pooled	7888	1	0.0126775	22364	21	0.0939009	52.381
Zf_04d_GSC_B	4	Germline	Pooled	3846	4	0.104004	11472	51	0.444561	50.9804
Zf_04d_GSC_C	4	Germline	Pooled	4937	2	0.0405104	14019	25	0.178329	88
Zf_07d_Control_A	7	Control	Pooled	8503	5	0.0588028	23806	65	0.27304	70.7692
Zf_07d_Control_B	7	Control	Pooled	4721	2	0.0423639	12861	27	0.209937	77.7778
Zf_07d_Control_C	7	Control	Pooled	5876	0	0	15323	0	0	0
Zf_07d_GSC_A	7	Germline	Pooled	4902	3	0.0611995	13263	32	0.241273	56.25
Zf_07d_GSC_B	7	Germline	Pooled	9087	4	0.0440189	24427	46	0.188316	78.2609
Zf_07d_GSC_C	7	Germline	Pooled	4737	3	0.0633312	12597	26	0.206398	80.7692
Zf_11d_Control_A	11	Control	Pooled	3939	1	0.0253872	11293	11	0.0974055	81.8182
Zf_11d_Control_B	11	Control	Pooled	5779	1	0.017304	16124	20	0.124039	75
Zf_11d_Control_C	11	Control	Pooled	6299	3	0.0476266	17317	40	0.230987	80
Zf_11d_GSC_A	11	Germline	Pooled	4372	1	0.0228728	12325	7	0.0567951	0
Zf_11d_GSC_B	11	Germline	Pooled	16157	3	0.0185678	43182	43	0.0995785	51.1628
Zf_11d_GSC_C	11	Germline	Pooled	3566	2	0.0560852	10014	20	0.19972	45
Zf_14d_Control_A	14	Control	Pooled	5456	2	0.0366569	14394	32	0.222315	68.75
Zf_14d_Control_B	14	Control	Pooled	9892	4	0.0404367	26178	59	0.22538	86.4407
Zf_14d_Control_C	14	Control	Pooled	10310	2	0.0193986	26545	24	0.0904125	91.6667
Zf_14d_GSC_A	14	Germline	Pooled	3133	1	0.0319183	8519	17	0.199554	0
Zf_14d_GSC_B	14	Germline	Pooled	6117	2	0.0326958	16189	39	0.240904	76.9231
Zf_14d_GSC_C	14	Germline	Pooled	3711	4	0.107788	9881	49	0.495901	91.8367
Zf_21d_Control_A	21	Control	Pooled	8255	2	0.0242277	24289	29	0.119396	55.1724
Zf_21d_Control_B	21	Control	Pooled	4735	0	0	13973	0	0	0
Zf_21d_Control_C	21	Control	Pooled	18190	7	0.0384827	51644	103	0.199442	82.5243
Zf_21d_GSC_A	21	Germline	Pooled	4402	0	0	12370	0	0	0
Zf_21d_GSC_B	21	Germline	Pooled	6077	1	0.0164555	17476	18	0.102998	100
Zf_21d_GSC_C	21	Germline	Pooled	10807	2	0.0185065	31114	25	0.0803497	52
Zf_25d_Control_A	25	Control	Pooled	6152	4	0.0650195	18180	49	0.269527	79.5918
Zf_25d_Control_B	25	Control	Pooled	11629	7	0.0601943	32630	97	0.297272	84.5361
Zf_25d_Control_C	25	Control	Pooled	10898	7	0.064232	31796	99	0.31136	86.8687
Zf_25d_GSC_A	25	Germline	Pooled	18840	26	0.138004	53627	366	0.682492	11.2022
Zf_25d_GSC_B	25	Germline	Pooled	9275	9	0.097035	26360	144	0.546282	25.6944
Zf_25d_GSC_C	25	Germline	Pooled	6576	0	0	17368	0	0	0
Zf_28d_Control_A	28	Control	Pooled	4235	1	0.0236128	12291	10	0.0813603	80
Zf_28d_Control_B	28	Control	Pooled	10749	0	0	30143	0	0	0
Zf_28d_Control_C	28	Control	Pooled	6819	1	0.0146649	19136	13	0.0679348	69.2308
Zf_28d_GSC_A	28	Germline	Pooled	22722	386	1.69879	71028	5424	7.63643	2.28614
Zf_28d_GSC_B	28	Germline	Pooled	3413	48	1.40639	10549	706	6.69258	1.983
Zf_28d_GSC_C	28	Germline	Pooled	6235	190	3.04731	20232	2505	12.3814	1.35729
Zf_28d_GSC_D	28	Germline	Pooled	3535	97	2.74399	11285	1363	12.078	4.62216
Zf_28d_GSC_E	28	Germline	Pooled	11246	868	7.7183	41731	12052	28.8802	1.5931
Zf_35d_F_Control_A	35	Control	Female	12656	6	0.0474083	32815	86	0.262075	53.4884
Zf_35d_F_Control_B	35	Control	Female	6659	2	0.0300345	17930	26	0.145008	92.3077
Zf_35d_F_Control_C	35	Control	Female	7911	1	0.0126406	21662	24	0.110793	75
Zf_35d_F_GSC_A	35	Germline	Female	30761	500	1.62543	88192	6719	7.6186	2.57479
Zf_35d_F_GSC_B	35	Germline	Female	27049	47	0.173759	74315	638	0.858508	15.5172
Zf_35d_F_GSC_C	35	Germline	Female	3880	4	0.103093	10809	64	0.592099	0
Zf_35d_M_Control_A	35	Control	Male	7163	1	0.0139606	18783	14	0.0745355	85.7143
Zf_35d_M_Control_B	35	Control	Male	13509	5	0.0370124	38006	58	0.152607	41.3793
Zf_35d_M_Control_C	35	Control	Male	13241	2	0.0151046	35291	22	0.0623388	95.4545
Zf_35d_M_GSC_A	35	Germline	Male	9136	3	0.0328371	23647	26	0.109951	61.5385
Zf_35d_M_GSC_B	35	Germline	Male	4610	2	0.0433839	11840	33	0.278716	21.2121
Zf_35d_M_GSC_C	35	Germline	Male	4195	2	0.0476758	11825	31	0.262156	0
Zf_40d_F_Control_A	40	Control	Female	12711	5	0.039336	38213	58	0.151781	91.3793
Zf_40d_F_Control_B	40	Control	Female	4408	2	0.0453721	12982	35	0.269604	85.7143
Zf_40d_F_Control_C	40	Control	Female	7203	1	0.0138831	19289	12	0.0622116	83.3333
Zf_40d_F_GSC_A	40	Germline	Female	15151	3144	20.7511	78112	43407	55.5702	0.384731
Zf_40d_F_GSC_B	40	Germline	Female	3880	208	5.36082	13704	2879	21.0085	1.70198
Zf_40d_F_GSC_C	40	Germline	Female	3845	471	12.2497	16611	6377	38.3902	0.81543
Zf_40d_M_Control_A	40	Control	Male	20534	10	0.0486997	59615	132	0.221421	83.3333
Zf_40d_M_Control_B	40	Control	Male	14540	0	0	37146	0	0	0
Zf_40d_M_Control_C	40	Control	Male	4605	2	0.0434311	14109	28	0.198455	96.4286
Zf_40d_M_GSC_A	40	Germline	Male	12515	27	0.215741	36173	375	1.03668	14.4
Zf_40d_M_GSC_B	40	Germline	Male	3603	214	5.93949	12665	3017	23.8216	1.02751
Zf_40d_M_GSC_C	40	Germline	Male	7134	16	0.224278	19854	208	1.04765	3.84615
Zf_45d_F_Control_A	45	Control	Female	9976	7	0.0701684	27318	106	0.388023	75.4717
Zf_45d_F_Control_B	45	Control	Female	8147	2	0.0245489	23198	34	0.146564	88.2353
Zf_45d_F_Control_C	45	Control	Female	5359	2	0.0373204	14341	29	0.202217	58.6207
Zf_45d_F_GSC_A_	45	Germline	Female	4849	120	2.47474	14809	1586	10.7097	0.945776
Zf_45d_F_GSC_B	45	Germline	Female	3128	181	5.78645	10171	2593	25.4941	3.93367
Zf_45d_F_GSC_C	45	Germline	Female	6329	104	1.64323	17447	1394	7.98991	0.502152
Zf_45d_M_Control_A	45	Control	Male	11082	4	0.0360946	30123	58	0.192544	91.3793
Zf_45d_M_Control_B	45	Control	Male	6936	1	0.0144175	17820	22	0.123457	86.3636
Zf_45d_M_Control_C	45	Control	Male	9131	2	0.0219034	24907	19	0.0762838	100
Zf_45d_M_GSC_A	45	Germline	Male	7476	41	0.548422	19953	596	2.98702	4.19463
Zf_45d_M_GSC_B	45	Germline	Male	12987	1	0.00770001	34562	16	0.0462936	100
Zf_45d_M_GSC_C	45	Germline	Male	11754	3	0.0255232	29386	50	0.170149	62
Zf_50d_F_Control_A	50	Control	Female	5675	2	0.0352423	15875	34	0.214173	52.9412
Zf_50d_F_Control_B	50	Control	Female	5983	6	0.100284	16538	64	0.386988	92.1875
Zf_50d_F_Control_C	50	Control	Female	19054	4	0.020993	51194	48	0.093761	85.4167
Zf_50d_F_GSC_A	50	Germline	Female	12746	85	0.666876	36120	1117	3.09247	4.11817
Zf_50d_F_GSC_B	50	Germline	Female	14669	608	4.1448	44012	7918	17.9905	0.328366
Zf_50d_F_GSC_C	50	Germline	Female	18425	2	0.0108548	49123	26	0.0529284	76.9231
Zf_50d_M_Control_A	50	Control	Male	19334	1	0.00517224	53790	12	0.022309	91.6667
Zf_50d_M_Control_B	50	Control	Male	23692	2	0.00844167	66357	21	0.031647	95.2381
Zf_50d_M_Control_C	50	Control	Male	29565	3	0.0101471	77365	42	0.0542881	66.6667
Zf_50d_M_GSC_A	50	Germline	Male	18977	5	0.0263477	51712	84	0.162438	86.9048
Zf_50d_M_GSC_B	50	Germline	Male	14102	6	0.0425472	38050	71	0.186597	67.6056
Zf_50d_M_GSC_C	50	Germline	Male	14653	103	0.702928	39712	1406	3.54049	0.711238
Zf_70d_F_Control_A	70	Control	Female	12661	1	0.00789827	33876	22	0.0649427	95.4545
Zf_70d_F_Control_B	70	Control	Female	39493	15	0.0379814	104112	179	0.17193	80.4469
Zf_70d_F_Control_C	70	Control	Female	10919	1	0.00915835	28083	9	0.0320479	88.8889
Zf_70d_F_GSC_A	70	Germline	Female	16527	23	0.139166	43566	355	0.814856	8.73239
Zf_70d_F_GSC_B	70	Germline	Female	7970	11	0.138018	21745	142	0.653024	60.5634
Zf_70d_F_GSC_C	70	Germline	Female	4864	13	0.26727	12644	190	1.50269	8.94737
Zf_70d_M_Control_A	70	Control	Male	9646	0	0	26014	0	0	0
Zf_70d_M_Control_B	70	Control	Male	3847	2	0.0519886	11655	26	0.22308	76.9231
Zf_70d_M_Control_C	70	Control	Male	5785	0	0	14696	0	0	0
Zf_70d_M_GSC_A	70	Germline	Male	10920	6	0.0549451	28448	93	0.326912	78.4946
Zf_70d_M_GSC_B	70	Germline	Male	25307	7	0.0276603	64848	90	0.138786	74.4444
Zf_70d_M_GSC_C	70	Germline	Male	22662	11	0.0485394	58539	157	0.268197	39.4904
