# Supplementary material for: Zebrafish preserve global germline DNA methylation while sex-linked rDNA is amplified and demethylated during feminisation
Source: Nat Commun. 2019 Jul 16;10:3053. doi: 10.1038/s41467-019-10894-7 (PMC6635516; doi:10.1038/s41467-019-10894-7)
Supplement: Supplementary file 7 — Supplementary Data 4 [file 41467_2019_10894_MOESM7_ESM.xlsx]

## Sheet: Supplementary table 4
Supplementary Data 4. fem-rDNA amplification and demethylation at different developmental stages
Number of reads, CG calls and percentage of metylation for fem-rDNA at different developmental stages (Potok et al. 2013)
SRA code	Stage	Data Source	Total Read Count	# reads fem-rDNA	% reads fem-rDNA	Total CG calls	Number of calls fem-rDNA	% CG calls fem-rDNA	% CpG methylation fem-rDNA
SRR800059	Egg	Potok et al, 2013	90687526	373334	0.411671	23992967	49448	0.206094	17.1216
SRR800056	Sperm	Potok et al, 2013	54910074	20047	0.0365088	113411052	42440	0.0374214	83.3462
SRR800065	2-16 cells	Potok et al, 2013	72286442	562000	0.777463	16602549	72348	0.435764	2.49549
SRR800066	64 cells	Potok et al, 2013	86544786	285507	0.329895	34437718	86019	0.249781	2.11248
SRR800073	256 cells	Potok et al, 2013	37791344	27422	0.0725616	63485171	69348	0.109235	20.6792
SRR800077	Sphere	Potok et al, 2013	40897870	14169	0.0346448	62074355	38652	0.0622673	56.9121
SRR800081	Muscle	Potok et al, 2013	96384485	45679	0.0473925	153331018	75838	0.0494603	90.5258
