# Supplementary material for: Zebrafish preserve global germline DNA methylation while sex-linked rDNA is amplified and demethylated during feminisation
Source: Nat Commun. 2019 Jul 16;10:3053. doi: 10.1038/s41467-019-10894-7 (PMC6635516; doi:10.1038/s41467-019-10894-7)
Supplement: Supplementary file 8 — Source Data [file 41467_2019_10894_MOESM8_ESM.xlsx]

## Sheet: Figure 1a-d
Figure 1A
Tg(vasa:EGFP) embryo 1.5 hpf
Figure 1B
Tg(vasa:EGFP) embryo 24 hpf
Figure 1C
Tg(vasa:EGFP) embryo 24 hpf
Figure 1D
Tg(vasa:EGFP) embryo 48 hpf

## Sheet: Figure 1e
Figure 1E
FCS files available at https://github.com/OscarOrt/Met_zebrafish_germline/Data/FACS/

## Sheet: Figure 1f
Figure 1F
days post-fertilisation	Control_A	Control_B	Control_C	Mean_control	Germline_A	Germline_B	Germline_C	Germline_D	Germline_E	Mean_germline
1	80.8926	80.0268	81.8339	80.9178	84.5721	85.4985	83.1792			84.4166
2	77.3897	78.565	79.0079	78.3208	83.2464	82.9446	83.5222			83.2378
4	76.2427	76.3943	73.8135	75.4835	81.8883	82.3776	77.7083			80.6581
7	74.168	75.8773	75.7208	75.2554	75.641	75.4065	75.3765			75.4746
11	73.673	74.7631	78.8706	75.7689	83.6301	77.3258	82.4649			81.1402
14	75.3554	75.1938	76.1989	75.5827	78.2003	75.07	75.5005			76.2569
21	75.8914	74.0195	76.9128	75.6079	76.4137	79.6009	76.2441			77.4196
25	75.7257	76.4065	76.5167	76.2163	75.8277	75.5081	77.1082			76.148
28	78.2333	75.8398	75.1012	76.3914	76.0272	79.5763	75.943	77.8007	78.5146	77.5724
Data available at Supplementary Table 1 Column L (CG Methylation probes 10Mb)

## Sheet: Figure 2a-f
Figure 2
Figure 2A
Tg(vasa:EGFP) 21 dpf 'juvenile ovary' Bright field
Figure 2B
Tg(vasa:EGFP) 21 dpf 'juvenile ovary' fluorescence
Figure 2C
Tg(vasa:EGFP) 40 dpf presumptive female bright field
Figure 2D
Tg(vasa:EGFP) 40 dpf presumptive female fluorescence
Figure 2E
Tg(vasa:EGFP) 40 dpf presumptive male Bright field
Figure 2F
Tg(vasa:EGFP) 40 dpf presumptive male Bright field

## Sheet: Figure 2g
Figure 1G
days post-fertilisation	Control_A	Control_B	Control_C	Mean_control	Germline_A	Germline_B	Germline_C	Mean_germline
35	75.2623	76.8185	76.8592	76.3133	81.6996	78.3869	76.3162	78.8009
40	74.8598	75.938	74.5454	75.1144	80.4768	75.2632	80.0473	78.5958
45	74.9959	77.7181	73.8213	75.5117	81.128	79.3988	82.7808	81.1025
50	73.6232	75.1431	77.3888	75.385	77.9638	78.3051	74.9949	77.0879
70	80.8024	79.0661	78.1839	79.3508	75.1036	76.0065	75.8284	75.6461
Data available at Supplementary Table 1 Column L (CG Methylation probes 10Mb)

## Sheet: Figure 2h
Figure 1F
days post-fertilisation	Control_A	Control_B	Control_C	Mean_control	Germline_A	Germline_B	Germline_C	Mean_germline
35	76.617	76.0638	78.4732	77.0513	85.6369	83.5245	74.6957	81.2857
40	74.7309	73.7468	76.5744	75.0174	80.435	82.398	76.2522	79.6951
45	76.4947	73.051	75.1314	74.8924	82.1729	76.1381	79.0943	79.1351
50	72.5068	77.5793	76.5262	75.5374	75.7432	76.714	75.9391	76.1321
70	76.9152	75.5746	75.7089	76.0662	75.6774	76.9921	79.8614	77.5103
Data available at Supplementary Table 1 Column L (CG Methylation probes 10Mb)

## Sheet: Figure 3A
Figure 3A
Data available at https://github.com/OscarOrt/Met_zebrafish_germline/Data/Probes_1Mb/

## Sheet: Figure 3B
Figure 3B
Data available at https://github.com/OscarOrt/Met_zebrafish_germline/Data/Mapping/

## Sheet: Figure 3C
Figure 3C
Data available at Supplementary Data 2

## Sheet: Figure 4A
Figure 4A
Data available at Supplementary Data 3 Column G (% reads fem-rDNA)

[truncated: 6 more sheets: Figure 4B, Figure 5, Supplementary Figure 1, Supplementary Figure 2, Supplementary Figure 3, Supplementary Figure 4]
